# Supplementary material for: The fraction of cancer attributable to modifiable risk factors in England, Wales, Scotland, Northern Ireland, and the United Kingdom in 2015
Source: Br J Cancer. 2018 Mar 23;118(8):1130–41. doi: 10.1038/s41416-018-0029-6 (PMC5931106; doi:10.1038/s41416-018-0029-6)
Supplement: Supplementary file 2 — Cancer attributable to risk factors, UK 2015 - Final Supplementary Material F [file 41416_2018_29_MOESM2_ESM.xlsx]

## Sheet: Title page
The fraction of cancer attributable to modifiable risk factors in England, Wales, Scotland, Northern Ireland, and the United Kingdom in 2015
Supplementary Material F: Results by country, risk factor and cancer type combinations
KF Brown1*, H Rumgay1, C Dunlop1, M Ryan1, F Quartly1, A Cox1, A Deas2, L Elliss-Brookes3, A Gavin4, L Hounsome3, D Huws5, N Ormiston-Smith1, J Shelton1, C White5, DM Parkin6.
1 Policy and Information Directorate, Cancer Research UK, The Angel Building, 407 St John Street, London EC1V 4AD;
2 NHS National Services Scotland, Information Services Division, Meridian Court, 5 Cadogan Street, Glasgow G2 6QE;
3 National Cancer Registration and Analysis Service, Public Health England, 2nd Floor, Skipton House, 80 London Road, London SE1 6LH;
4 Northern Ireland Cancer Registry, Centre for Public Health, Queens University Belfast, Mulhouse Building, Grosvenor Road, Belfast BT12 6DP;
5 Welsh Cancer Intelligence and Surveillance Unit, Floor 5, Public Health Wales, Number 2 Capital Quarter, Tyndall Street, Cardiff CF10 4BZ;
6 Centre for Cancer Prevention, Wolfson Institute of Preventive Medicine, Queen Mary University of London, Charterhouse Square, London EC1M 6BQ
* Correspondence: Dr Katrina Brown, katrina.brown@cancer.org.uk or stats.team@cancer.org.uk.
Please see separate PDF file for Supplementary Material A-E

## Sheet: England
ENGLAND	Oral cavity (C00-C06)		Nasopharynx (C11)		Pharynx (C09, C10, C12-C14)		Oesophagus (C15)		Stomach (C16)		Bowel (C18-C20)		Anus (C21)		Liver (C22)		Pancreas (C25)		Gallbladder (C23)		Larynx (C32)		Lung (C33-C34)		Mesothelioma (C45)		Melanoma (C43)		Kaposi sarcoma (C46)		Breast (C50)		Vulva (C51)		Vagina (C52)		Cervix (C53)		Uterus (C54-C55)		Ovary (C56)		Penis (C60)		Bladder (C67)		Kidney (C64-C66, C68)		Thyroid (C73)
MALES
Cancer Incidence	2689		119		1798		5036		3565		19178		403		2977		4175		247		1525		20000		1954		6657		125		319		n/a		n/a		n/a		n/a		n/a		519		6152		6446		821
	PAF (%)	Att. Cases	PAF (%)	Att. Cases	PAF (%)	Att. Cases	PAF (%)	Att. Cases	PAF (%)	Att. Cases	PAF (%)	Att. Cases	PAF (%)	Att. Cases	PAF (%)	Att. Cases	PAF (%)	Att. Cases	PAF (%)	Att. Cases	PAF (%)	Att. Cases	PAF (%)	Att. Cases	PAF (%)	Att. Cases	PAF (%)	Att. Cases	PAF (%)	Att. Cases	PAF (%)	Att. Cases	PAF (%)	Att. Cases	PAF (%)	Att. Cases	PAF (%)	Att. Cases	PAF (%)	Att. Cases	PAF (%)	Att. Cases	PAF (%)	Att. Cases	PAF (%)	Att. Cases	PAF (%)	Att. Cases	PAF (%)
Tobacco	0.174427	469.034	0.259294	30.856	0.374346	673.074	0.338014	1702.24	0.208556	743.504	0.0782984	715.786			0.240439	715.786	0.230892	963.974			0.641515	978.31	0.738611	14772.2																					0.456756	2809.97	0.138005	889.578
Overweight and obesity							0.315845	1590.59	0.0707685	252.29	0.152987	2933.98			0.234398	697.803	0.140158	585.158	0.124692	30.7989																											0.212069	1366.99	0.0936942
Occupation			0.006	0.714			0.033	166.188	0.03	106.95					0.003	8.931	0.0002	0.835			0.029	44.225	0.205	4100	0.97	1895.38																			0.071	436.792
Radiation - UV																											0.886182	5899.32
Insufficient fibre											0.245737	4712.75
Alcohol	0.421022	1132.13			0.431451	775.749	0.104495	526.239			0.0798291	1530.96			0.103582	308.363					0.236331	360.405
Infections	0.0128	34.4192	0.8	95.2	0.724	367.14			0.385639	1374.8					0.0964104	287.014													1	125													0.633	328.527
Processed meat											0.161449	3096.27
Radiation - ionising	0.00143711	3.86438					0.00341539	17.1999	0.00427162	15.2283	0.0117149	224.668											0.0484957	969.914																					0.0209823	129.083			0.00445532
Air pollution																							0.0818107	1636.21
Insufficient physical activity											0.041403	794.027	0.887	357.461
All of the above	0.528808	1421.96	0.852748	101.477	0.901823	1621.48	0.609149	3067.67	0.563605	2009.25	0.569553	10922.9	0.887	357.461	0.530384	1578.95	0.338821	1414.58	0.124692	30.7989	0.734175	1119.62	0.81845	16369	0.97	1895.38	0.886182	5899.32	1	125	0	0	0	NA	0	NA	0	NA	0	NA	0	NA	0.633	328.527	0.505916	3112.39	0.320807	2067.92	0.0977321
FEMALES
Cancer Incidence	1504		61		580		2400		1939		15551		853		1696		4144		611		361		17620		389		6530		17		45730		1081		197		2517		7449		5771		n/a		2331		3891		2234
	PAF (%)	Att. Cases	PAF (%)	Att. Cases			PAF (%)	Att. Cases	PAF (%)	Att. Cases	PAF (%)	Att. Cases	PAF (%)	Att. Cases	PAF (%)	Att. Cases	PAF (%)	Att. Cases	PAF (%)	Att. Cases	PAF (%)	Att. Cases	PAF (%)	Att. Cases	PAF (%)	Att. Cases	PAF (%)	Att. Cases	PAF (%)	Att. Cases	PAF (%)	Att. Cases	PAF (%)	Att. Cases	PAF (%)	Att. Cases	PAF (%)	Att. Cases	PAF (%)	Att. Cases	PAF (%)	Att. Cases	PAF (%)	Att. Cases	PAF (%)	Att. Cases	PAF (%)	Att. Cases	PAF (%)
Tobacco	0.155962	234.567	0.213238	13.0075	0.357021	207.072	0.32776	786.623	0.0331809	64.3377	0.0559854	870.628			0.126798	215.049	0.199969	828.673			0.608159	219.546	0.697914	12297.2													0.203124	511.264			0.00285939	16.5016			0.410521	956.924	0.108665	422.815
Overweight and obesity							0.169726	407.341	0.0410581	79.6117	0.0680868	1058.82			0.230504	390.935	0.105762	438.278	0.229532	140.244											0.0838908	3836.32							0.343871	2561.5	0.0711534	410.626					0.283007	1101.18	0.0805647
Infections	0.0128	19.2512	0.8	48.8	0.633	367.14			0.42671	827.39			0.925	789.025	0.0819487	138.985													1	17			0.688	743.728	0.75	147.75	0.997	2509.45
Radiation - UV																											0.848489	5540.63
Alcohol	0.20998	315.81			0.213284	123.705	0.169038	405.692			0.0374551	582.464			0.0145855	24.7369					0.118862	42.9093									0.0810629	3707.01
Insufficient fibre											0.31618	4916.91
Occupation			0.002	0.122			0.011	26.4	0.003	5.817					0.001	1.696					0.016	5.776	0.043	757.66	0.825	320.925											0.007	17.619			0.005	28.855			0.019	44.289
Radiation - ionising	0.00143711	2.16141					0.00641539	15.3969	0.00927162	17.9777	0.0197592	307.276											0.0516146	909.449							0.0146727	670.985													0.0179823	41.9166			0.00845532
Not breastfeeding																															0.0462856	2116.64
Air pollution																							0.0818107	1441.5
Processed meat											0.0855121	1329.8
Post-menopausal hormones																															0.0193426	884.535									0.0353787	204.171
Insufficient physical activity											0.0514906	800.73
Oral contraceptives																															0.00761436	348.205
All of the above	0.342674	515.382	0.842962	51.4207	0.814356	472.327	0.544248	1306.2	0.474997	921.019	0.507655	7894.54	0.925	789.025	0.392743	666.092	0.284582	1179.31	0.229532	140.244	0.660259	238.353	0.748256	13184.3	0.825	320.925	0.848489	5540.63	1	17	0.230108	10522.8	0.688	743.728	0.75	147.75	0.997626	2511.02	0.343871	2561.5	0.111044	640.834	0	NA	0.43212	1007.27	0.360919	1404.33	0.0883388
PERSONS
Cancer Incidence	4193		180		2378		7436		5504		34729		1256		4673		8319		858		1886		37620		2343		13187		142		46049		1081		197		2517		7449		5771		519		8483		10337		3055
	PAF (%)	Att. Cases	PAF (%)	Att. Cases			PAF (%)	Att. Cases	PAF (%)	Att. Cases	PAF (%)	Att. Cases	PAF (%)	Att. Cases	PAF (%)	Att. Cases	PAF (%)	Att. Cases	PAF (%)	Att. Cases	PAF (%)	Att. Cases	PAF (%)	Att. Cases	PAF (%)	Att. Cases	PAF (%)	Att. Cases	PAF (%)	Att. Cases	PAF (%)	Att. Cases	PAF (%)	Att. Cases	PAF (%)	Att. Cases	PAF (%)	Att. Cases	PAF (%)	Att. Cases	PAF (%)	Att. Cases	PAF (%)	Att. Cases	PAF (%)	Att. Cases	PAF (%)	Att. Cases	PAF (%)
Tobacco	0.167804	703.602	0.243686	43.8635	0.37012	880.146	0.334705	2488.86	0.146774	807.842	0.068307	2372.24			0.199194	930.836	0.215488	1792.65			0.63513	1197.86	0.71955	27069.5													0.203124	511.264			0.00285939	16.5016			0.444052	3766.89	0.126961	1312.39
Overweight and obesity							0.268684	1997.93	0.0603019	331.901	0.11497	3992.8			0.232985	1088.74	0.123024	1023.44	0.199351	171.043											0.0833096	3836.32							0.343871	2561.5	0.0711534	410.626					0.238771	2468.17	0.0840931
Radiation - UV																											0.867517	11439.9
Occupation			0.005	0.9			0.026	193.336	0.02	110.08					0.002	9.346					0.027	50.922	0.132	4965.84	0.944	2211.79											0.007	17.619			0.005	28.855			0.057	483.531
Infections	0.0128	53.6704	0.8	144	0.701805	1668.89			0.400108	2202.19			0.912807	1146.49	0.0911618	425.999													1	142			0.688	743.728	0.75	147.75	0.997	2509.45					0.633	328.527
Alcohol	0.345323	1447.94			0.37824	899.454	0.125327	931.931			0.0608548	2113.43			0.0712818	333.1					0.213847	403.315									0.0805014	3707.01
Insufficient fibre											0.27728	9629.67
Radiation - ionising	0.00143711	6.02578					0.00438365	32.5968	0.00603307	33.206	0.015317	531.944											0.0499565	1879.36							0.0145752	671.173													0.0201579	171			0.00751891
Processed meat											0.127446	4426.07
Air pollution																							0.0818107	3077.72
Not breastfeeding																															0.0459649	2116.64
Insufficient physical activity											0.04592	1594.76
Post-menopausal hormones																															0.0192031	884.535									0.0353787	204.171
Oral contraceptives																															0.00756161	348.205
All of the above	0.462927	1941.05	0.849494	152.909	0.883217	2100.29	0.587317	4367.29	0.531484	2925.29	0.541217	18795.9	0.912807	1146.49	0.482593	2255.16	0.312002	2595.54	0.199351	171.043	0.720901	1359.62	0.787651	29631.4	0.944	2211.79	0.867517	11439.9	1	142	0.228663	10529.7	0.688	743.728	0.75	147.75	0.997626	2511.02	0.343871	2561.5	0.111044	640.834	0.633	328.527	0.486309	4125.36	0.335417	3467.2	0.0909797
[truncated: 13 more columns]

## Sheet: Scotland
SCOTLAND	Oral cavity (C00-C06)		Nasopharynx (C11)		Pharynx (C09, C10, C12-C14)		Oesophagus (C15)		Stomach (C16)		Bowel (C18-C20)		Anus (C21)		Liver (C22)		Pancreas (C25)		Gallbladder (C23)		Larynx (C32)		Lung (C33-C34)		Mesothelioma (C45)		Melanoma (C43)		Kaposi sarcoma (C46)		Breast (C50)		Vulva (C51)		Vagina (C52)		Cervix (C53)		Uterus (C54-C55)		Ovary (C56)		Penis (C60)		Bladder (C67)		Kidney (C64-C66, C68)		Thyroid (C73)
MALES
Cancer Incidence	353		23		241		595		385		1975		48		395		399		20		236		2531		186		676		7				n/a		n/a		n/a		n/a		n/a		71		551		703		77
	PAF (%)	Att. Cases	PAF (%)	Att. Cases	PAF (%)	Att. Cases	PAF (%)	Att. Cases	PAF (%)	Att. Cases	PAF (%)	Att. Cases	PAF (%)	Att. Cases	PAF (%)	Att. Cases	PAF (%)	Att. Cases	PAF (%)	Att. Cases	PAF (%)	Att. Cases	PAF (%)	Att. Cases	PAF (%)	Att. Cases	PAF (%)	Att. Cases	PAF (%)	Att. Cases	PAF (%)	Att. Cases	PAF (%)	Att. Cases	PAF (%)	Att. Cases	PAF (%)	Att. Cases	PAF (%)	Att. Cases	PAF (%)	Att. Cases	PAF (%)	Att. Cases	PAF (%)	Att. Cases	PAF (%)	Att. Cases	PAF (%)
Tobacco	0.18647	65.8239	0.248233	5.70935	0.39123	94.2864	0.339226	201.839	0.2101	80.8886	0.0745765	147.289			0.236193	93.2961	0.250156	99.8123			0.657956	155.278	0.748301	1893.95																					0.469014	258.427	0.136764	96.1454
Overweight and obesity							0.312874	186.16	0.0855128	32.9224	0.161521	319.003			0.249518	98.5598	0.148435	59.2256	0.136765	2.7353																											0.222394	156.343	0.0960224
Occupation			0.006	0.138			0.033	19.635	0.03	11.55					0.003	1.185	0.0002	0.0798			0.029	6.844	0.205	518.855	0.97	180.42																			0.071	39.121
Infections	0.0128	4.5184	0.8	18.4	0.724	174.484			0.536127	206.409			0.887	42.576	0.140707	55.5794													1	7													0.633	44.943
Radiation - UV																											0.829722	587.275
Alcohol	0.417307	147.309			0.433744	104.532	0.109688	65.2643			0.0804432	158.875			0.0981858	38.7834					0.242907	57.3261
Insufficient fibre											0.267802	528.908
Processed meat											0.175104	345.831
Radiation - ionising	0.00151349	0.534261					0.00343748	2.0453	0.00428607	1.65014	0.0120697	23.8376											0.0290689	73.5734																					0.0210345	11.59			0.00447953
Air pollution																							0.0576706	145.964
Insufficient physical activity											0.0429927	84.9105
All of the above	0.532738	188.056	0.850549	19.5626	0.904857	218.071	0.61045	363.218	0.676365	260.401	0.592544	1170.27	0.887	42.576	0.557129	220.066	0.361587	144.273	0.136765	2.7353	0.748551	176.658	0.81692	2067.62	0.97	180.42	0.829722	560.892	1	7	0	0	0	NA	0	NA	0	NA	0	NA	0	NA	0.633	44.943	0.51709	284.917	0.328743	231.106	0.100072
FEMALES
Cancer Incidence	191		7		82		325		225		1696		94		201		413		56		57		2466		22		687		0		4738		141		21		379		799		570		n/a		277		404		201
	PAF (%)	Att. Cases	PAF (%)	Att. Cases	PAF (%)	Att. Cases	PAF (%)	Att. Cases	PAF (%)	Att. Cases	PAF (%)	Att. Cases	PAF (%)	Att. Cases	PAF (%)	Att. Cases	PAF (%)	Att. Cases	PAF (%)	Att. Cases	PAF (%)	Att. Cases	PAF (%)	Att. Cases	PAF (%)	Att. Cases	PAF (%)	Att. Cases	PAF (%)	Att. Cases	PAF (%)	Att. Cases	PAF (%)	Att. Cases	PAF (%)	Att. Cases	PAF (%)	Att. Cases	PAF (%)	Att. Cases	PAF (%)	Att. Cases	PAF (%)	Att. Cases	PAF (%)	Att. Cases	PAF (%)	Att. Cases	PAF (%)
Tobacco	0.174462	33.3223	0.223672	1.5657	0.390759	32.0423	0.348199	113.165	0.0416441	9.36993	0.061538	104.368			0.154992	31.1533	0.230468	95.1835			0.652114	37.1705	0.732473	1806.28													0.215051	81.5044			0.00612907	3.49357			0.451084	124.95	0.120924	48.8532
Overweight and obesity							0.162208	52.7175	0.052915	11.9059	0.0741385	125.739			0.247625	49.7726	0.113925	47.0511	0.246984	13.8311											0.0899465	426.166							0.349447	279.208	0.0776103	44.2379					0.295759	119.486	0.0881639
Infections	0.0128	2.4448	0.8	5.6	0.633	51.906			0.524765	118.072			0.925	86.95	0.121616	24.4449													0	0			0.688	97.008	0.75	15.75	0.997	377.863
Radiation - UV																											0.829722	570.019
Insufficient fibre											0.332564	564.029
Alcohol	0.174606	33.3497			0.2029	16.6378	0.164466	53.4514			0.0342276	58.05			0.0126325	2.53912					0.117261	6.68386									0.0775007	367.198
Occupation			0.002	0.014			0.011	3.575	0.003	0.675					0.001	0.201					0.016	0.912	0.043	106.038	0.825	18.15											0.007	2.653			0.005	2.85			0.019	5.263
Radiation - ionising	0.00151349	0.289076					0.00643748	2.09218	0.00928607	2.08937	0.0199733	33.8746											0.0323781	79.8445							0.0149898	71.0218													0.0180345	4.99555			0.00847953
Not breastfeeding																															0.0523974	248.259
Processed meat											0.0852889	144.65
Air pollution																							0.0576706	142.216
Post-menopausal hormones																															0.0234957	111.323									0.0362658	20.6715
Insufficient physical activity											0.0504837	85.6204
Oral contraceptives																															0.0071744	33.9923
All of the above	0.328346	62.7141	0.845045	5.91531	0.821775	67.3856	0.55166	179.29	0.573943	129.137	0.523271	887.468	0.925	86.95	0.449162	90.2816	0.318137	131.391	0.246984	13.8311	0.69782	39.7758	0.766553	1890.32	0.825	18.15	0.829722	570.019	0	0	0.240291	1138.5	0.688	97.008	0.75	15.75	0.997662	378.114	0.349447	279.208	0.120927	68.9286	0	NA	0.471225	130.529	0.380918	153.891	0.0958958
PERSONS
Cancer Incidence	544		30		323		920		610		3671		142		596		812		76		293		4997		208		1363		7				141		21		379		799		570		71		828		1107		278
	PAF (%)	Att. Cases	PAF (%)	Att. Cases	PAF (%)	Att. Cases	PAF (%)	Att. Cases	PAF (%)	Att. Cases	PAF (%)	Att. Cases	PAF (%)	Att. Cases	PAF (%)	Att. Cases	PAF (%)	Att. Cases	PAF (%)	Att. Cases	PAF (%)	Att. Cases	PAF (%)	Att. Cases	PAF (%)	Att. Cases	PAF (%)	Att. Cases	PAF (%)	Att. Cases	PAF (%)	Att. Cases	PAF (%)	Att. Cases	PAF (%)	Att. Cases	PAF (%)	Att. Cases	PAF (%)	Att. Cases	PAF (%)	Att. Cases	PAF (%)	Att. Cases	PAF (%)	Att. Cases	PAF (%)	Att. Cases	PAF (%)
Tobacco	0.182254	99.1462	0.242502	7.27505	0.39111	126.329	0.342395	315.004	0.147965	90.2585	0.0685527	251.657			0.208808	124.449	0.240143	194.996			0.656819	192.448	0.74049	3700.23													0.215051	81.5044			0.00612907	3.49357			0.463016	383.377	0.130983	144.999
Overweight and obesity							0.259649	238.877	0.073489	44.8283	0.12115	444.742			0.24888	148.332	0.130883	106.277	0.217979	16.5664											0.0899465	426.166							0.349447	279.208	0.0776103	44.2379					0.249168	275.829	0.0903405
Infections	0.0128	6.9632	0.8	24	0.700898	226.39			0.531936	324.481			0.912155	129.526	0.134269	80.0244													1	7			0.688	97.008	0.75	15.75	0.997	377.863					0.633	44.943
Occupation			0.005	0.15			0.026	23.92	0.02	12.2					0.002	1.192					0.027	7.911	0.132	659.604	0.944	196.352											0.007	2.653			0.005	2.85			0.057	47.196
Radiation - UV																											0.849079	1157.29
Alcohol	0.332094	180.659			0.375139	121.17	0.129039	118.716			0.0590916	216.925			0.069333	41.3225					0.218464	64.01									0.0771101	367.198
Insufficient fibre											0.297722	1092.94
Radiation - ionising	0.00151349	0.823336					0.00449726	4.13748	0.00613033	3.7395	0.0157211	57.7122											0.030702	153.418							0.0149174	71.0367													0.0200309	16.5855			0.00761679
Processed meat											0.13361	490.481
Air pollution																							0.0576706	288.18
Not breastfeeding																															0.0521334	248.259
Insufficient physical activity											0.0464535	170.531
Post-menopausal hormones																															0.0233773	111.323									0.0362658	20.6715
Oral contraceptives																															0.00713824	33.9923
All of the above	0.46163	251.127	0.849258	25.4777	0.8862	286.243	0.588848	541.74	0.640111	390.468	0.560152	2056.32	0.912155	129.526	0.522142	311.196	0.339595	275.751	0.217979	16.5664	0.739034	216.537	0.794252	3968.88	0.944	196.352	0.849079	1157.29	1	7	0.239582	1138.5	0.688	97.008	0.75	15.75	0.997662	378.114	0.349447	279.208	0.120927	68.9286	0.633	44.943	0.503767	417.119	0.347515	384.699	0.0972692
[truncated: 13 more columns]

## Sheet: Wales
WALES	Oral cavity (C00-C06)		Nasopharynx (C11)		Pharynx (C09, C10, C12-C14)		Oesophagus (C15)		Stomach (C16)		Bowel (C18-C20)		Anus (C21)		Liver (C22)		Pancreas (C25)		Gallbladder (C23)		Larynx (C32)		Lung (C33-C34)		Mesothelioma (C45)		Melanoma (C43)		Kaposi sarcoma (C46)		Breast (C50)		Vulva (C51)		Vagina (C52)		Cervix (C53)		Uterus (C54-C55)		Ovary (C56)		Penis (C60)		Bladder (C67)		Kidney (C64-C66, C68)		Thyroid (C73)
MALES
Cancer Incidence	83		15		124		317		267		1278		26		223		238		13		126		1290		113		400		2				n/a		n/a		n/a		n/a		n/a		28		446		363		37
	PAF (%)	Att. Cases	PAF (%)	Att. Cases	PAF (%)	Att. Cases	PAF (%)	Att. Cases	PAF (%)	Att. Cases	PAF (%)	Att. Cases	PAF (%)	Att. Cases	PAF (%)	Att. Cases	PAF (%)	Att. Cases	PAF (%)	Att. Cases	PAF (%)	Att. Cases	PAF (%)	Att. Cases	PAF (%)	Att. Cases	PAF (%)	Att. Cases	PAF (%)	Att. Cases	PAF (%)	Att. Cases	PAF (%)	Att. Cases	PAF (%)	Att. Cases	PAF (%)	Att. Cases	PAF (%)	Att. Cases	PAF (%)	Att. Cases	PAF (%)	Att. Cases	PAF (%)	Att. Cases	PAF (%)	Att. Cases	PAF (%)
Tobacco	0.181209	15.0403	0.289875	4.34812	0.402312	49.8866	0.349131	110.675	0.229529	61.2843	0.0843917	107.853			0.259687	57.9101	0.264599	62.9745			0.680398	85.7302	0.76807	990.81																					0.49424	220.431	0.150829	54.7509
Occupation			0.006	0.09			0.033	10.461	0.03	8.01					0.003	0.669	0.0002	0.0476			0.029	3.654	0.205	264.45	0.97	109.61																			0.071	31.666
Overweight and obesity							0.275948	87.4754	0.0964488	25.7518	0.133336	170.404			0.203284	45.3323	0.122854	29.2393	0.0964133	1.25337																											0.184011	66.7961	0.0804576
Radiation - UV																											0.909963	363.985
Insufficient fibre											0.252195	322.306
Alcohol	0.421365	74.1602			0.423602	52.5266	0.104196	33.0302			0.0842991	107.734			0.0907761	20.2431					0.249068	31.3826
Infections	0.0128	2.2528	0.8	12	0.724	89.776			0.275071	73.4439			0.887	23.062	0.0960013	21.4083													1	2													0.633	17.724
Processed meat											0.159251	203.522
Radiation - ionising	0.00145238	0.255619					0.00341981	1.08408	0.00427451	1.14129	0.0118083	15.091											0.0603683	77.8751																					0.0209927	9.36275			0.00446016
Air pollution																							0.0632319	81.5691
Insufficient physical activity											0.0402069	51.3844
All of the above	0.532962	44.2359	0.858827	12.8824	0.904916	112.21	0.593168	188.034	0.512566	136.855	0.566701	724.244	0.887	23.062	0.51666	115.215	0.355075	84.5078	0.0964133	1.25337	0.766961	96.6371	0.837701	1080.63	0.97	109.61	0.909963	363.985	1	2	0	0	0	NA	0	NA	0	NA	0	NA	0	NA	0.633	17.724	0.540012	240.845	0.307086	111.472	0.0845589
FEMALES
Cancer Incidence	83		2		32		163		155		981		37		97		270		29		30		1177		11		384		1		2786		80		6		149		483		353		n/a		182		204		78
	PAF (%)	Att. Cases	PAF (%)	Att. Cases			PAF (%)	Att. Cases	PAF (%)	Att. Cases	PAF (%)	Att. Cases	PAF (%)	Att. Cases	PAF (%)	Att. Cases	PAF (%)	Att. Cases	PAF (%)	Att. Cases	PAF (%)	Att. Cases	PAF (%)	Att. Cases	PAF (%)	Att. Cases	PAF (%)	Att. Cases	PAF (%)	Att. Cases	PAF (%)	Att. Cases	PAF (%)	Att. Cases	PAF (%)	Att. Cases	PAF (%)	Att. Cases	PAF (%)	Att. Cases	PAF (%)	Att. Cases	PAF (%)	Att. Cases	PAF (%)	Att. Cases	PAF (%)	Att. Cases	PAF (%)
Tobacco	0.165235	13.7145	0.248685	0.497371	0.371727	11.8953	0.33163	54.0557	0.0362401	5.61721	0.0628538	61.6595			0.136369	13.2278	0.224298	60.5603			0.62778	18.8334	0.726647	855.263													0.224247	33.4128			0.00429926	1.51764			0.441646	80.3796	0.120219	24.5246
Overweight and obesity							0.139525	22.7427	0.051489	7.9808	0.0560667	55.0014			0.185137	17.9583	0.0877009	23.6792	0.181199	5.25476											0.074731	208.2							0.300892	145.331	0.0606062	21.394					0.240132	48.9869	0.0700911
Infections	0.0128	1.0624	0.8	1.6	0.633	20.256			0.376991	58.4336			0.925	34.225	0.0723748	7.02036													1	1			0.688	55.04	0.75	4.5	0.997	148.553
Insufficient fibre											0.321745	315.632
Radiation - UV																											0.810015	311.046
Alcohol	0.173827	14.4277			0.197384	6.31629	0.156135	25.4501			0.0359898	35.306			0.00768376	0.745325					0.108327	3.24982									0.0775134	215.952
Occupation			0.002	0.004			0.011	1.793	0.003	0.465					0.001	0.097					0.016	0.48	0.043	50.611	0.825	9.075											0.007	1.043			0.005	1.765			0.019	3.458
Radiation - ionising	0.00145238	0.120548					0.00641981	1.04643	0.00927451	1.43755	0.01978	19.4042											0.0634443	74.674							0.0154632	43.0806													0.0179927	3.27467			0.00846016
Not breastfeeding																															0.047221	131.558
Post-menopausal hormones																															0.032586	90.7845									0.0461168	16.2792
Air pollution																							0.0632319	74.4239
Processed meat											0.0743767	72.9635
Insufficient physical activity											0.0494778	48.5378
Oral contraceptives																															0.00592523	16.5077
All of the above	0.320157	26.573	0.850038	1.70008	0.814936	26.078	0.523101	85.2654	0.437459	67.8061	0.50118	491.658	0.925	34.225	0.352856	34.2271	0.292327	78.9284	0.181199	5.25476	0.673412	20.2024	0.77049	906.867	0.825	9.075	0.810015	311.046	1	1	0.230013	640.815	0.688	55.04	0.75	4.5	0.997689	148.656	0.300892	145.331	0.112242	39.6213	0	NA	0.46211	84.104	0.331482	67.6224	0.0779583
PERSONS
Cancer Incidence	166		17		156		480		422		2259		63		320		508		42		156		2467		124				3		2802		80		6		149		483		353		28		628		567		115
	PAF (%)	Att. Cases	PAF (%)	Att. Cases			PAF (%)	Att. Cases	PAF (%)	Att. Cases	PAF (%)	Att. Cases	PAF (%)	Att. Cases	PAF (%)	Att. Cases	PAF (%)	Att. Cases	PAF (%)	Att. Cases	PAF (%)	Att. Cases	PAF (%)	Att. Cases	PAF (%)	Att. Cases	PAF (%)	Att. Cases	PAF (%)	Att. Cases	PAF (%)	Att. Cases	PAF (%)	Att. Cases	PAF (%)	Att. Cases	PAF (%)	Att. Cases	PAF (%)	Att. Cases	PAF (%)	Att. Cases	PAF (%)	Att. Cases	PAF (%)	Att. Cases	PAF (%)	Att. Cases	PAF (%)
Tobacco	0.173222	28.7549	0.285029	4.84549	0.396038	61.7819	0.343188	164.73	0.158534	66.9015	0.0750386	169.512			0.222306	71.1379	0.243179	123.535			0.670279	104.564	0.748307	1846.07													0.224247	33.4128			0.00429926	1.51764			0.478998	300.81	0.139816	79.2755
Overweight and obesity							0.229621	110.218	0.0799351	33.7326	0.0997811	225.405			0.197783	63.2906	0.10417	52.9185	0.154956	6.50813											0.074731	208.2							0.300892	145.331	0.0606062	21.394					0.204203	115.783	0.0734264
Occupation			0.005	0.085			0.026	12.48	0.02	8.44					0.002	0.64					0.027	4.212	0.132	325.644	0.944	117.056											0.007	1.043			0.005	1.765			0.057	35.796
Radiation - UV																											0.861008	675.031
Infections	0.0128	3.3152	0.8	13.6	0.705333	110.032			0.312506	131.877			0.909317	57.287	0.0888395	28.4287													1	3			0.688	55.04	0.75	4.5	0.997	148.553					0.633	17.724
Insufficient fibre											0.282398	637.937
Alcohol	0.342038	88.5879			0.377198	58.8429	0.121834	58.4803			0.0633202	143.04			0.0655887	20.9884					0.222003	34.6324									0.0770708	215.952
Radiation - ionising	0.00145238	0.376167					0.00443856	2.13051	0.006111	2.57884	0.0152701	34.4951											0.0618359	152.549							0.0153783	43.0901													0.0201233	12.6374			0.00766446
Processed meat											0.122393	276.486
Air pollution																							0.0632319	155.993
Not breastfeeding																															0.0469513	131.558
Post-menopausal hormones																															0.0323999	90.7845									0.0461168	16.2792
Insufficient physical activity											0.0442329	99.9221
Oral contraceptives																															0.0058914	16.5077
All of the above	0.463755	76.9833	0.857721	14.5813	0.889161	138.709	0.569127	273.181	0.481573	203.224	0.537709	1214.68	0.909317	57.287	0.469893	150.366	0.322017	163.585	0.154956	6.50813	0.750404	117.063	0.808	1993.34	0.944	117.056	0.861008	0	1	3	0.229184	642.174	0.688	55.04	0.75	4.5	0.997689	148.656	0.300892	145.331	0.112242	39.6213	0.633	17.724	0.518581	325.669	0.315468	178.87	0.0805281
[truncated: 13 more columns]

## Sheet: Northern Ireland
NORTHERN IRELAND	Oral cavity (C00-C06)		Nasopharynx (C11)		Pharynx (C09, C10, C12-C14)		Oesophagus (C15)		Stomach (C16)		Bowel (C18-C20)		Anus (C21)		Liver (C22)		Pancreas (C25)		Gallbladder (C23)		Larynx (C32)		Lung (C33-C34)		Mesothelioma (C45)		Melanoma (C43)		Kaposi sarcoma (C46)		Breast (C50)		Vulva (C51)		Vagina (C52)		Cervix (C53)		Uterus (C54-C55)		Ovary (C56)		Penis (C60)		Bladder (C67)		Kidney (C64-C66, C68)		Thyroid (C73)
MALES
Cancer Incidence	41		5		72		129		136		637		6		80		146		1		69		671		36		209		3				n/a		n/a		n/a		n/a		n/a		20		144		228		23
	PAF (%)	Att. Cases	PAF (%)	Att. Cases	PAF (%)	Att. Cases	PAF (%)	Att. Cases	PAF (%)	Att. Cases	PAF (%)	Att. Cases	PAF (%)	Att. Cases	PAF (%)	Att. Cases	PAF (%)	Att. Cases	PAF (%)	Att. Cases	PAF (%)	Att. Cases	PAF (%)	Att. Cases	PAF (%)	Att. Cases	PAF (%)	Att. Cases	PAF (%)	Att. Cases	PAF (%)	Att. Cases	PAF (%)	Att. Cases	PAF (%)	Att. Cases	PAF (%)	Att. Cases	PAF (%)	Att. Cases	PAF (%)	Att. Cases	PAF (%)	Att. Cases	PAF (%)	Att. Cases	PAF (%)	Att. Cases	PAF (%)
Tobacco	0.176507	7.23678	0.27851	1.39255	0.395146	28.4505	0.298659	38.527	0.196608	26.7387	0.0670334	42.7003			0.223528	17.8823	0.242539	35.4107			0.64869	44.7596	0.73117	490.615																					0.43648	62.8531	0.130701	29.7999
Overweight and obesity							0.277617	35.8126	0.0687587	9.35119	0.155629	99.1359			0.239949	19.1959	0.141384	20.642	0.127247	0.127247																											0.21377	48.7395	0.105572
Occupation			0.006	0.03			0.033	4.257	0.03	4.08					0.003	0.24	0.0002	0.0292			0.029	2.001	0.205	137.555	0.97	34.92																			0.071	10.224
Infections	0.0128	1.3056	0.8	4	0.724	52.128			0.529946	72.0727			0.887	5.322	0.0781082	6.24866													1	3													0.633	12.66
Radiation - UV																											0.834812	174.476
Insufficient fibre											0.268655	171.133
Alcohol	0.419681	42.8074			0.427692	30.7938	0.0964354	12.4402			0.0832711	53.0437			0.0960995	7.68796					0.243232	16.783
Processed meat											0.176123	112.19
Radiation - ionising	0.00143711	0.146585					0.00341539	0.440585	0.00427162	0.58094	0.0120756	7.69213											0.0401982	26.973																					0.0209823	3.02145			0.00445532
Air pollution																							0.0560695	37.6226
Insufficient physical activity											0.0422239	26.8966
All of the above	0.528906	21.6851	0.856568	4.28284	0.904459	65.1211	0.55884	72.0903	0.660336	89.8057	0.58827	374.728	0.887	5.322	0.509697	40.7758	0.349762	51.0653	0.127247	0.127247	0.74185	51.1876	0.806373	541.076	0.97	34.92	0.834812	174.476	1	3	0	0	0	NA	0	NA	0	NA	0	NA	0	NA	0.633	12.66	0.487474	70.1963	0.316531	72.169	0.109557
FEMALES
Cancer Incidence	41		1		23		75		64		484		16		54		127		19		15		569		6		193		1		1456		37		8		81		248		135		n/a		69		119		54
	PAF (%)	Att. Cases	PAF (%)	Att. Cases			PAF (%)	Att. Cases	PAF (%)	Att. Cases	PAF (%)	Att. Cases	PAF (%)	Att. Cases	PAF (%)	Att. Cases	PAF (%)	Att. Cases	PAF (%)	Att. Cases	PAF (%)	Att. Cases	PAF (%)	Att. Cases	PAF (%)	Att. Cases	PAF (%)	Att. Cases	PAF (%)	Att. Cases	PAF (%)	Att. Cases	PAF (%)	Att. Cases	PAF (%)	Att. Cases	PAF (%)	Att. Cases	PAF (%)	Att. Cases	PAF (%)	Att. Cases	PAF (%)	Att. Cases	PAF (%)	Att. Cases	PAF (%)	Att. Cases	PAF (%)
Tobacco	0.157075	6.44009	0.23071	0.23071	0.324837	7.47124	0.310298	23.2724	0.0331716	2.12298	0.040795	19.7448			0.12839	6.93306	0.19116	24.2774			0.570392	8.55588	0.634126	360.817													0.222777	18.0449			0.0257199	3.47218			0.346561	23.9127	0.085103	10.1273
Overweight and obesity							0.174971	13.1228	0.0448973	2.87342	0.063731	30.8458			0.215452	11.6344	0.0976806	12.4054	0.211074	4.0104											0.080742	117.56							0.283931	70.4149	0.0657931	8.88207					0.273632	32.5621	0.0726725
Infections	0.0128	0.5248	0.8	0.8	0.633	14.559			0.60317	38.6029			0.925	14.8	0.0633242	3.41951													1	1			0.688	25.456	0.75		0.997	80.757
Alcohol	0.18584	7.61943			0.209774	4.8248	0.192818	14.4613			0.0366005	17.7146			0.0138794	0.749486					0.124852	1.87278									0.079684	116.02
Insufficient fibre											0.333225	161.281
Radiation - UV																											0.813921	157.087
Occupation			0.002	0.002			0.011	0.825	0.003	0.192					0.001	0.054					0.016	0.24	0.043	24.467	0.825	4.95											0.007	0.567			0.005	0.675			0.019	1.311
Radiation - ionising	0.00143711	0.0589213					0.00641539	0.481154	0.00927162	0.593384	0.0201916	9.77273											0.0440369	25.057							0.0151481	22.0556				6									0.0179823	1.24078			0.00845532
Not breastfeeding																															0.0588016	85.6152
Processed meat											0.0960594	46.4927
Post-menopausal hormones																															0.026239	38.204									0.0344239	4.64723
Air pollution																							0.0560695	31.9035
Oral contraceptives																															0.0114462	16.6656
Insufficient physical activity											0.0508331	24.6032																				0
All of the above	0.323482	13.2628	0.84645	0.84645	0.804194	18.4965	0.548661	41.1495	0.638046	40.8349	0.515022	249.271	0.925	14.8	0.369004	19.9262	0.270168	34.3114	0.211074	4.0104	0.630045	9.45068	0.684045	389.222	0.825	4.95	0.813921	157.087	1	1	0.245118	356.892	0.688	25.456	0.75	6	0.997685	80.8125	0.283931	70.4149	0.125547	16.9488	0	NA	0.370503	25.5647	0.335448	39.9183	0.0805134
PERSONS
Cancer Incidence	82		6		95		204		200		1121		22		134		273		20		84		1240		42		402		4		1468		37		8		81		248		135		20		213		347		77
	PAF (%)	Att. Cases	PAF (%)	Att. Cases			PAF (%)	Att. Cases	PAF (%)	Att. Cases	PAF (%)	Att. Cases	PAF (%)	Att. Cases	PAF (%)	Att. Cases	PAF (%)	Att. Cases	PAF (%)	Att. Cases	PAF (%)	Att. Cases	PAF (%)	Att. Cases	PAF (%)	Att. Cases	PAF (%)	Att. Cases	PAF (%)	Att. Cases	PAF (%)	Att. Cases	PAF (%)	Att. Cases	PAF (%)	Att. Cases	PAF (%)	Att. Cases	PAF (%)	Att. Cases	PAF (%)	Att. Cases	PAF (%)	Att. Cases	PAF (%)	Att. Cases	PAF (%)	Att. Cases	PAF (%)
Tobacco	0.166791	13.6769	0.270543	1.62326	0.378124	35.9218	0.302938	61.7994	0.144308	28.8617	0.0557048	62.445			0.185189	24.8153	0.218638	59.6881			0.634708	53.3155	0.686639	851.432													0.222777	18.0449			0.0257199	3.47218			0.407351	86.7658	0.115064	39.9271
Overweight and obesity							0.239879	48.9354	0.0611231	12.2246	0.115952	129.982			0.230077	30.8303	0.121053	0.121053	0.206882	4.13765											0.080742	117.56							0.283931	70.4149	0.0657931	8.88207					0.234299	81.3016	0.0824996
Infections	0.0128	1.8304	0.8	4.8	0.701968	66.687			0.553378	110.676			0.914636	20.122	0.0721505	9.66817													1	4			0.688	25.456	0.75	6	0.997	80.757					0.633	12.66
Occupation			0.005	0.03			0.026	5.304	0.02	4					0.002	0.268					0.027	2.268	0.132	163.68	0.944	39.648											0.007	0.567			0.005	0.675			0.057	12.141
Radiation - UV																											0.824782	331.562
Insufficient fibre											0.296533	332.414
Alcohol	0.352635	50.4269			0.374933	35.6186	0.13187	26.9015			0.0631207	70.7583			0.062966	8.43745					0.222093	18.6558									0.0790326	116.02
Radiation - ionising	0.00143711	0.205506					0.00451833	0.921739	0.00587162	1.17432	0.0155797	17.4649											0.0419597	52.03							0.0150291	22.0627													0.0200104	4.26222			0.00754443
Processed meat											0.141555	158.683
Not breastfeeding																															0.058321	85.6152
Air pollution																							0.0560695	69.5261
Insufficient physical activity											0.045941	51.4998
Post-menopausal hormones																															0.0260245	38.204									0.0344239	4.64723
Oral contraceptives																															0.0113526	16.6656
All of the above	0.46828	38.3989	0.854838	5.12903	0.884151	83.9943	0.554004	113.017	0.65043	130.086	0.556412	623.738	0.914636	20.122	0.455663	61.0589	0.313224	85.5101	0.206882	4.13765	0.723509	60.7748	0.754026	934.993	0.944	39.648	0.824782	331.562	1	4	0.243868	357.999	0.688	25.456	0.75	6	0.997685	80.8125	0.283931	70.4149	0.125547	16.9488	0.633	12.66	0.452315	96.3431	0.322403	111.874	0.0894216
[truncated: 13 more columns]

## Sheet: UK
UK	Oral cavity (C00-C06)		Nasopharynx (C11)		Pharynx (C09, C10, C12-C14)		Oesophagus (C15)		Stomach (C16)		Bowel (C18-C20)		Anus (C21)		Liver (C22)		Pancreas (C25)		Gallbladder (C23)		Larynx (C32)		Lung (C33-C34)		Mesothelioma (C45)		Melanoma (C43)		Kaposi sarcoma (C46)		Breast (C50)		Vulva (C51)		Vagina (C52)		Cervix (C53)		Uterus (C54-C55)		Ovary (C56)		Penis (C60)		Bladder (C67)		Kidney (C64-C66, C68)		Thyroid (C73)
MALES
Cancer Incidence	3166		162		2235		6077		4353		23068		483		3675		4958		281		1956		24492		2289		7942		137				n/a		n/a		n/a		n/a		n/a		638		7293		7740		958
	PAF (%)	Att. Cases	PAF (%)	Att. Cases	PAF (%)	Att. Cases	PAF (%)	Att. Cases	PAF (%)	Att. Cases	PAF (%)	Att. Cases	PAF (%)	Att. Cases	PAF (%)	Att. Cases	PAF (%)	Att. Cases	PAF (%)	Att. Cases	PAF (%)	Att. Cases	PAF (%)	Att. Cases	PAF (%)	Att. Cases	PAF (%)	Att. Cases	PAF (%)	Att. Cases	PAF (%)	Att. Cases	PAF (%)	Att. Cases	PAF (%)	Att. Cases	PAF (%)	Att. Cases	PAF (%)	Att. Cases	PAF (%)	Att. Cases	PAF (%)	Att. Cases	PAF (%)	Att. Cases	PAF (%)	Att. Cases	PAF (%)
Tobacco	0.175974	557.135	0.261148	42.306	0.378388	845.697	0.337878	2053.28	0.209606	912.415	0.0780063	1799.45			0.240782	884.875	0.234403	1162.17			0.646256	1264.08	0.74096	18147.6																					0.459574	3351.68	0.138278	1070.27
Overweight and obesity							0.312661	1900.04	0.0735849	320.315	0.152702	3522.53			0.234256	860.891	0.140029	694.265	0.124252	34.9148																											0.211741	1638.87	0.0936552
Occupation			0.006	0.972			0.033	200.541	0.03	130.59					0.003	11.025	0.0002	0.9916			0.029	56.724	0.205	5020.86	0.97	2220.33																			0.071	517.803
Radiation - UV																											0.884544	7025.05
Insufficient fibre											0.248617	5735.1
Alcohol	0.420604	1396.41			0.431142	963.602	0.104817	636.973			0.0802243	1850.61			0.102062	375.077					0.238189	465.897
Infections	0.0128	42.496	0.8	129.6	0.724	1618.14			0.396675	1726.73			0.887	428.421	0.100748	370.25													1	137													0.633	403.854
Processed meat											0.162902	3757.81
Radiation - ionising	0.00144604	4.80084					0.00341778	20.7699	0.00427308	18.6007	0.0117604	271.288											0.0468862	1148.34																					0.0209868	153.057			0.00445745
Air pollution																							0.0780011	1901.37
Insufficient physical activity											0.0414955	957.218
All of the above	0.529356	1675.94	0.853116	138.205	0.902404	2016.87	0.607391	3691.11	0.57331	2495.62	0.571905	13192.7	0.887	428.421	0.531971	1954.99	0.341741	1694.35	0.124252	34.9148	0.738329	1444.17	0.819029	20059.7	0.97	2220.33	0.884544	7025.05	1	137	0	0	0	NA	0	NA	0	NA	0	NA	0	NA	0.633	403.854	0.508481	3708.35	0.32074	2482.53	0.0976952
FEMALES
Cancer Incidence	1819		71		717		2963		2383		18712		1000		2048		4954		715		463		21832		428		7794		19		54710		1339		232		3126		8979		6829		n/a		2859		4618		2567
	PAF (%)	Att. Cases	PAF (%)	Att. Cases			PAF (%)	Att. Cases	PAF (%)	Att. Cases	PAF (%)	Att. Cases	PAF (%)	Att. Cases	PAF (%)	Att. Cases	PAF (%)	Att. Cases	PAF (%)	Att. Cases	PAF (%)	Att. Cases	PAF (%)	Att. Cases	PAF (%)	Att. Cases	PAF (%)	Att. Cases	PAF (%)	Att. Cases	PAF (%)	Att. Cases	PAF (%)	Att. Cases	PAF (%)	Att. Cases	PAF (%)	Att. Cases	PAF (%)	Att. Cases	PAF (%)	Att. Cases	PAF (%)	Att. Cases	PAF (%)	Att. Cases	PAF (%)	Att. Cases	PAF (%)
Tobacco	0.158353	288.044	0.215511	15.3013	0.360504	258.481	0.329772	977.116	0.0341787	81.4478	0.0564558	1056.4			0.13006	266.364	0.203612	1008.69			0.613618	284.105	0.701704	15319.6													0.206086	644.226			0.00365865	24.9849			0.414889	1186.17	0.109641	506.32
Overweight and obesity							0.167372	495.924	0.0429592	102.372	0.0678925	1270.4			0.229639	470.3	0.105251	521.413	0.228448	163.34											0.0838649	4588.25							0.3404	3056.45	0.0710412	485.14					0.281987	1302.21	0.0806754
Infections	0.0128	23.2832	0.8	56.8	0.633	453.861			0.437473	1042.5			0.925	925	0.0848974	173.87													1	19			0.688	921.232	0.75	174	0.997	3116.62
Radiation - UV																											0.844083	6578.78
Alcohol	0.204072	371.207			0.211274	151.484	0.168429	499.055			0.0370637	693.535			0.0140483	28.7709					0.118177	54.7157									0.080537	4406.18
Insufficient fibre											0.318398	5957.85
Occupation			0.002	0.142			0.011	32.593	0.003	7.149					0.001	2.048					0.016	7.408	0.043	938.776	0.825	353.1											0.007	21.882			0.005	34.145			0.019	54.321
Radiation - ionising	0.00144582	2.62995					0.00641805	19.0167	0.00927317	22.098	0.0197909	370.327											0.049882	1089.02							0.0147531	807.143													0.017988	51.4276			0.00845767
Not breastfeeding																															0.0471956	2582.07
Air pollution																							0.0780011	1690.05
Processed meat											0.0851809	1593.9
Post-menopausal hormones																															0.0205602	1124.85									0.035989	245.769
Insufficient physical activity											0.0512768	959.492
Oral contraceptives																															0.00759222	415.37
All of the above	0.33964	617.806	0.843416	59.8825	0.81489	584.276	0.543992	1611.85	0.486406	1159.11	0.508922	9522.95	0.925	925	0.395948	810.901	0.287433	1423.94	0.228448	163.34	0.664731	307.771	0.749927	16372.4	0.825	353.1	0.844083	6578.78	1	19	0.231382	12658.9	0.688	921.232	0.75	174	0.997635	3118.61	0.3404	3056.45	0.112211	766.29	0	NA	0.436331	1247.47	0.36071	1665.76	0.0884508
PERSONS
Cancer Incidence	4985		233		2952		9040		6736		41780		1483		5723		9912		996		2419		46324		2717		15736		156		55081		1339		232		3126		8979		6829		638		10152		12358		3525
	PAF (%)	Att. Cases	PAF (%)	Att. Cases			PAF (%)	Att. Cases	PAF (%)	Att. Cases	PAF (%)	Att. Cases	PAF (%)	Att. Cases	PAF (%)	Att. Cases	PAF (%)	Att. Cases	PAF (%)	Att. Cases	PAF (%)	Att. Cases	PAF (%)	Att. Cases	PAF (%)	Att. Cases	PAF (%)	Att. Cases	PAF (%)	Att. Cases	PAF (%)	Att. Cases	PAF (%)	Att. Cases	PAF (%)	Att. Cases	PAF (%)	Att. Cases	PAF (%)	Att. Cases	PAF (%)	Att. Cases	PAF (%)	Att. Cases	PAF (%)	Att. Cases	PAF (%)	Att. Cases	PAF (%)
Tobacco	0.169545	845.179	0.247242	57.6073	0.374044	1104.18	0.335221	3030.4	0.147545	993.863	0.0683545	2855.85			0.20116	1151.24	0.219014	2170.87			0.640009	1548.18	0.722459	33467.2													0.206086	644.226			0.00365865	24.9849			0.44699	4537.84	0.127577	1576.59
Overweight and obesity							0.26504	2395.97	0.0627504	422.687	0.114718	4792.93			0.232604	1331.19	0.122647	1215.68	0.199051	198.255											0.0833788	4588.25							0.3404	3056.45	0.0710412	485.14					0.23799	2941.09	0.084203
Radiation - UV																											0.864504	13603.8
Occupation			0.005	1.165			0.026	235.04	0.02	134.72					0.002	11.446					0.027	65.313	0.132	6114.77	0.944	2564.85											0.007	21.882			0.005	34.145			0.057	578.664
Infections	0.0128	65.7792	0.8	186.4	0.701897	2072			0.411108	2769.23			0.912624	1353.42	0.095076	544.12													1	156			0.688	921.232	0.75	174	0.997	3116.62					0.633	403.854
Alcohol	0.34396	1767.61			0.377739	1115.09	0.125667	1136.03			0.060894	2544.15			0.0705658	403.848					0.215218	520.613									0.0799945	4406.18
Insufficient fibre											0.27987	11693
Radiation - ionising	0.00144596	7.43079					0.00440117	39.7866	0.00604196	40.6987	0.015357	641.616											0.0482981	2237.36							0.0146577	807.363													0.0201423	204.485			0.00753447
Processed meat											0.128093	5351.72
Air pollution																							0.0780011	3591.42
Not breastfeeding																															0.0468777	2582.07
Insufficient physical activity											0.0458763	1916.71
Post-menopausal hormones																															0.0205602	1124.85									0.035989	245.769
Oral contraceptives																															0.00759222	415.37
All of the above	0.46294	2307.75	0.850201	198.097	0.883887	2609.23	0.585751	5295.19	0.541693	3648.85	0.54311	22691.1	0.912624	1353.42	0.485434	2778.14	0.3148	3120.29	0.199051	198.255	0.725114	1754.05	0.788613	36531.7	0.944	2564.85	0.864504	13603.8	1	156	0.230189	12679.1	0.688	921.232	0.75	174	0.997635	3118.61	0.3404	3056.45	0.112211	766.29	0.633	403.854	0.489016	4964.49	0.335205	4142.47	0.091103
[truncated: 13 more columns]
